# Supplementary material for: What Makes a Successful Donor? Fecal Transplant from Anxious-Like Rats Does Not Prevent Spinal Cord Injury-Induced Dysbiosis
Source: Biology (Basel). 2021 Mar 24;10(4):254. doi: 10.3390/biology10040254 (PMC8063845; doi:10.3390/biology10040254)
Supplement: Supplementary file 1 [file biology-10-00254-s001.zip]

Archive with 10 entries (9 files):
- biology-1127094-supplementary (1)/
- __MACOSX/._biology-1127094-supplementary (1)
- biology-1127094-supplementary (1)/.DS_Store
- __MACOSX/biology-1127094-supplementary (1)/._.DS_Store
- biology-1127094-supplementary (1)/S2.pdf
- __MACOSX/biology-1127094-supplementary (1)/._S2.pdf
- biology-1127094-supplementary (1)/S3.pdf
- __MACOSX/biology-1127094-supplementary (1)/._S3.pdf
- biology-1127094-supplementary (1)/S1.pdf
- __MACOSX/biology-1127094-supplementary (1)/._S1.pdf
